# Supplementary material for: CLAVATA modulates auxin homeostasis and transport to regulate stem cell identity and plant shape in a moss
Source: New Phytol. 2022 Feb 8;234(1):149–63. doi: 10.1111/nph.17969 (PMC9303531; doi:10.1111/nph.17969)
Supplement: Supplementary file 2 — Table S1 List of primers used for promoter::NGG line generation. [file NPH-234-149-s003.xlsx]

## Sheet: Sheet2
New Phytologist Supporting Information
Article title: CLAVATA modulates auxin homeostasis and transport to regulate stem cell identity and plant shape in a moss
Authors: Zoe Nemec-Venza1, Connor Madden1,2, Amy Stewart1, Wei Liu1, Ondřej Novák3, Aleš Pěnčík3, Andrew C. Cuming4, Yasuko Kamisugi4 and C. Jill Harrison1†.
Article acceptance date: 21 December 2021
Table S1 List of primers used for promoter::NGG line generation.

## Sheet: Sheet1
Name	Sequence	Source
CLE3_S1	GCATGGCATGAAGGTGTCTACATA	This study
CLE3_A1	ACTGGAGCACCAATCTCGGGTAG	This study
CLE4_S1	GGAGCAGAGCCCATAAGGTCTAA	This study
CLE4_A1	TACAGTGCTCCTCTGTCACCAGC	This study
CLE5_S1	CAAAACAAGTGTCGACCAATTTCA	This study
CLE5_A1	ACTACAGCACTCCTCTCGCCAAT	This study
CLE6_S1	TCCAAAGTTAGCCAACGCTAAGA	This study
CLE6_A1	ACAAATCTCCGCTGAACTCCAAC	This study
CLE8_S1	TTTTATTTTGGAAGCTTAGAGGGTA	This study
CLE8_A1	GCTGGTACTACACCACTTCACGA	This study
CLE8_S2	GGGATATCAAAGTCATGTCTCATTGC	This study
CLE8_A3	CGGCTGACTGTAGGTGATAAACG	This study
CLE9_S1	CACTTGATCGGTGACAGTTAGGG	This study
CLE9_A1	GATCGCCATCGCAGTGCTGCTCCT	This study
PIG F2	AGGACACCCTTTCCAAACACATT	Whitewoods et al. (2018)
PIG R1	AAAAACCAATCTGGGAATAGCTTG	Whitewoods et al. (2018)
G6TERM4F	TAGGGTTCTTATAGGGTTTCGCTCA	Whitewoods et al. (2018)
CLE3 Screen	TGGTGATTGATGAGTGTTCATGC	This study
CLE4 Screen	TCTGTGTAGCCACTTGCACTTGA	This study
CLE5 Screen	TGCACGTAATTCTGGCCAATAC	This study
CLE6 Screen	GCCTACACTCCTCCATGTTGACT	This study
CLE8 Screen	TTGCAAGAAGCTCATTTAAGTTGATT	This study
CLE9 Screen	ACCACGATATGGTCGACTCACTG	This study
Probe forward primer	ATGGTGAGCAAGGGCGAGGAG	This study
Probe reverse primer	ATCACACTCTGTCTGGCTTTTGG	This study
CLE8 probe forward primer	CCCCTACTCCAAAAATGTCAAA	This study
CLE 8 probe reverse primer	GTCAAGAAGGCGATAGAAGGCGATG	This study
