# Supplementary material for: CLAVATA modulates auxin homeostasis and transport to regulate stem cell identity and plant shape in a moss
Source: New Phytol. 2022 Feb 8;234(1):149–63. doi: 10.1111/nph.17969 (PMC9303531; doi:10.1111/nph.17969)
Supplement: Supplementary file 3 — Table S2 List of primers used for reverse transcription polymerase chain reaction (RT‐PCR) in PpcleAmiR lines (Fig. S5). [file NPH-234-149-s002.xlsx]

## Sheet: Sheet2
New Phytologist Supporting Information
Article title: CLAVATA modulates auxin homeostasis and transport to regulate stem cell identity and plant shape in a moss
Authors: Zoe Nemec-Venza1, Connor Madden1,2, Amy Stewart1, Wei Liu1, Ondřej Novák3, Aleš Pěnčík3, Andrew C. Cuming4, Yasuko Kamisugi4 and C. Jill Harrison1†.
Article acceptance date: 21 December 2021
Table S2 List of primers used for RT-PCR in PpcleAmiR lines (Figure S5).

## Sheet: Sheet1
Name	Sequence	Source
PpCLE1_RT_fw	GTAGCATTGAGGTTCACGACA	Whitewoods et al. (2018)
PpCLE1_RT_rv	CACGGGAATATGACTTGAGA	Whitewoods et al. (2018)
PpCLE2_RT_fw	CAGATGCGGTTGAGAAGAGA	Whitewoods et al. (2018)
PpCLE2_RT_rv	GACTTGAGACCGATTGCTGTT	Whitewoods et al. (2018)
PpCLE3_RT_fw	GTAATCCTCGCCATTTTCCA	Whitewoods et al. (2018)
PpCLE3_RT_rv	GGGTTTCGTGGATTCGTGAT	Whitewoods et al. (2018)
PpCLE4_RT_fw	CGAAGGCAGACGACAGGTGA	Whitewoods et al. (2018)
PpCLE4_RT_rv	GACCTGCGACCTGTTGCTATT	Whitewoods et al. (2018)
PpCLE5_FW	CCGGGTGGTCGTGATGTTGTT	This study
PpCLE5_RV	CGCTAGTTGTGCAGCGGATT	This study
PpCLE6_RT_fw	GTAGGAATGGTCGTCGTCGT	Whitewoods et al. (2018)
PpCLE6_RT_rv	GAACCAAGCGCTTCGACAT	Whitewoods et al. (2018)
PpCLE7_RT_fw	TGCTTGTCCATGGTGATTGT	Whitewoods et al. (2018)
PpCLE7_RT_rv	CCCGACTGTGATCCAACTTT	Whitewoods et al. (2018)
PpCLE8_RT_fw	GCTGGAGCTTTACACTGCTATT	This study
PpCLE8_RT_rv	GCTCGGCATGTGGAAGATTA	This study
PpCLE9_FW	GCTTCGTCATGATGCTCTTGATA	This study
PpCLE9_RV	GTGGCTGGCATCTGGGAAA	This study
PpUBI Forward 2	CCTGGCTGACTACAACATCC	Coudert et al. (2019)
PpUBI Reverse 2	TGTCGGTCGAAATGGTTCGC	Coudert et al. (2019)
