# Supplementary material for: CLAVATA modulates auxin homeostasis and transport to regulate stem cell identity and plant shape in a moss
Source: New Phytol. 2022 Feb 8;234(1):149–63. doi: 10.1111/nph.17969 (PMC9303531; doi:10.1111/nph.17969)
Supplement: Supplementary file 4 — Table S3 List of primers used for quantitative polymerase chain reaction (Q‐PCR). Please note: Wiley Blackwell are not responsible for the content or functionality of any Supporting Information supplied by the authors. Any queries (other than missing material) should be directed to the New Phytologist Central Office. [file NPH-234-149-s004.xlsx]

## Sheet: Sheet2
New Phytologist Supporting Information
Article title: CLAVATA modulates auxin homeostasis and transport to regulate stem cell identity and plant shape in a moss
Authors: Zoe Nemec-Venza1, Connor Madden1,2, Amy Stewart1, Wei Liu1, Ondřej Novák3, Aleš Pěnčík3, Andrew C. Cuming4, Yasuko Kamisugi4 and C. Jill Harrison1†.
Article acceptance date: 21 December 2021
Table S3 List of primers used for Q-PCR.

## Sheet: Sheet1
Name	Sequence	Source
PINAqFW_z	CGGGGTTATCTGGTCATTGGT	This study
PINAqRV_z	ATCCCATGAATAGACCGAGGC	This study
PINB_qPCR_F1	AATTGTTGTGTGCGGACGTA	Bennett et al. (2014)
PINB_qPCR_R1	TCACCGCAGTACTGAGCATC	Bennett et al. (2014)
PINCqFW_z2	GCCATGTTCAGTCTTGGCTTG	This study
PINCqRV_z2	TCCTCGAAGGCCCACTAGAT	This study
PINDqFW_z1	TCGCATTTTTACAGGCAGCG	This study
PINDqRV_z1	CCAGCACAATTGGCATGAACA	This study
60s FW	ACGGACATTGCATTTAAGACCT	Le Bail et al. (2013)
60s RV	GTCGATTACCTGTGGAGAAGAC	Le Bail et al. (2013)
